# Supplementary material for: The Pitfalls of Heterosis Coefficients
Source: Plants (Basel). 2020 Jul 9;9(7):875. doi: 10.3390/plants9070875 (PMC7412094; doi:10.3390/plants9070875)
Supplement: Supplementary file 1 [file plants-09-00875-s001.zip]

Archive with 48 entries (46 files):
- plants-835059_Suppl_Materials/
- plants-835059_Suppl_Materials/.DS_Store
- __MACOSX/plants-835059_Suppl_Materials/._.DS_Store
- plants-835059_Suppl_Materials/plants-835059-english_Supp_data.synctex.gz
- plants-835059_Suppl_Materials/plants-835059-english_Supp_data.aux
- plants-835059_Suppl_Materials/plants-835059-english_Supp_data.log
- __MACOSX/plants-835059_Suppl_Materials/._plants-835059-english_Supp_data.log
- plants-835059_Suppl_Materials/plants-835059-english_Supp_data.tex
- __MACOSX/plants-835059_Suppl_Materials/._plants-835059-english_Supp_data.tex
- plants-835059_Suppl_Materials/plants-835059-english_Supp_data.out
- plants-835059_Suppl_Materials/Definitions/
- __MACOSX/plants-835059_Suppl_Materials/._Definitions
- plants-835059_Suppl_Materials/plants-835059-english_Supp_data.pdf
- __MACOSX/plants-835059_Suppl_Materials/._plants-835059-english_Supp_data.pdf
- plants-835059_Suppl_Materials/Definitions/plants-logo.eps
- __MACOSX/plants-835059_Suppl_Materials/Definitions/._plants-logo.eps
- plants-835059_Suppl_Materials/Definitions/.DS_Store
- __MACOSX/plants-835059_Suppl_Materials/Definitions/._.DS_Store
- plants-835059_Suppl_Materials/Definitions/logo-mdpi-eps-converted-to.pdf
- __MACOSX/plants-835059_Suppl_Materials/Definitions/._logo-mdpi-eps-converted-to.pdf
- plants-835059_Suppl_Materials/Definitions/Logistic_Bis.pdf
- __MACOSX/plants-835059_Suppl_Materials/Definitions/._Logistic_Bis.pdf
- plants-835059_Suppl_Materials/Definitions/logo-ccby-eps-converted-to.pdf
- __MACOSX/plants-835059_Suppl_Materials/Definitions/._logo-ccby-eps-converted-to.pdf
- plants-835059_Suppl_Materials/Definitions/plants-logo-eps-converted-to.pdf
- __MACOSX/plants-835059_Suppl_Materials/Definitions/._plants-logo-eps-converted-to.pdf
- plants-835059_Suppl_Materials/Definitions/Table_Heterosis_Genetic_effects.pdf
- __MACOSX/plants-835059_Suppl_Materials/Definitions/._Table_Heterosis_Genetic_effects.pdf
- plants-835059_Suppl_Materials/Definitions/logo-updates.pdf
- __MACOSX/plants-835059_Suppl_Materials/Definitions/._logo-updates.pdf
- plants-835059_Suppl_Materials/Definitions/mdpi.cls
- __MACOSX/plants-835059_Suppl_Materials/Definitions/._mdpi.cls
- plants-835059_Suppl_Materials/Definitions/logo-mdpi.eps
- __MACOSX/plants-835059_Suppl_Materials/Definitions/._logo-mdpi.eps
- plants-835059_Suppl_Materials/Definitions/logo-ccby.eps
- __MACOSX/plants-835059_Suppl_Materials/Definitions/._logo-ccby.eps
- plants-835059_Suppl_Materials/Definitions/Relation_heterosis_cv-d_Bis.pdf
- __MACOSX/plants-835059_Suppl_Materials/Definitions/._Relation_heterosis_cv-d_Bis.pdf
- plants-835059_Suppl_Materials/Definitions/chicago2.bst
- __MACOSX/plants-835059_Suppl_Materials/Definitions/._chicago2.bst
- plants-835059_Suppl_Materials/Definitions/journalnames.tex
- __MACOSX/plants-835059_Suppl_Materials/Definitions/._journalnames.tex
- plants-835059_Suppl_Materials/Definitions/mdpi.bst
- __MACOSX/plants-835059_Suppl_Materials/Definitions/._mdpi.bst
- plants-835059_Suppl_Materials/Definitions/logo-homepage.eps
- __MACOSX/plants-835059_Suppl_Materials/Definitions/._logo-homepage.eps
- plants-835059_Suppl_Materials/Definitions/logo-orcid.eps
- __MACOSX/plants-835059_Suppl_Materials/Definitions/._logo-orcid.eps
