# Supplementary material for: The Pitfalls of Heterosis Coefficients
Source: Plants (Basel). 2020 Jul 9;9(7):875. doi: 10.3390/plants9070875 (PMC7412094; doi:10.3390/plants9070875)
Supplement: Supplementary file 1 [file plants-09-00875-s001.zip › plants-835059_Suppl_Materials/plants-835059-english_Supp_data.aux]

\relax 
\providecommand\hyper@newdestlabel[2]{}
\bibstyle{Definitions/mdpi}
\providecommand\HyperFirstAtBeginDocument{\AtBeginDocument}
\HyperFirstAtBeginDocument{\ifx\hyper@anchor\@undefined
\global\let\oldcontentsline\contentsline
\gdef\contentsline#1#2#3#4{\oldcontentsline{#1}{#2}{#3}}
\global\let\oldnewlabel\newlabel
\gdef\newlabel#1#2{\newlabelxx{#1}#2}
\gdef\newlabelxx#1#2#3#4#5#6{\oldnewlabel{#1}{{#2}{#3}}}
\AtEndDocument{\ifx\hyper@anchor\@undefined
\let\contentsline\oldcontentsline
\let\newlabel\oldnewlabel
\fi}
\fi}
\global\let\hyper@last\relax 
\gdef\HyperFirstAtBeginDocument#1{#1}
\providecommand\HyField@AuxAddToFields[1]{}
\providecommand\HyField@AuxAddToCoFields[2]{}
\providecommand*\caption@xref[2]{\@setref\relax\@undefined{#1}}
\newlabel{Heterosis_Genetic_effects}{{\caption@xref {Heterosis_Genetic_effects}{ on input line 149}}{1}{}{figure.caption.1}{}}
\newlabel{LastPage}{{}{3}{}{page.3}{}}
\xdef\lastpage@lastpage{3}
\xdef\lastpage@lastpageHy{3}
\expandafter\ifx\csname c@page@totc\endcsname\relax\newcounter{page@totc}\fi\setcounter{page@totc}{4}
