# Supplementary material for: The Pitfalls of Heterosis Coefficients
Source: Plants (Basel). 2020 Jul 9;9(7):875. doi: 10.3390/plants9070875 (PMC7412094; doi:10.3390/plants9070875)
Supplement: Supplementary file 1 [file plants-09-00875-s001.zip › plants-835059_Suppl_Materials/plants-835059-english_Supp_data.tex]

%  LaTeX support: latex@mdpi.com 
%  In case you need support, please attach all files that are necessary for compiling as well as the log file, and specify the details of your LaTeX setup (which operating system and LaTeX version / tools you are using).

%=================================================================
\documentclass[plants,commentary,accept,moreauthors,pdftex]{Definitions/mdpi} 
\graphicspath{{Definitions/}}

% If you would like to post an early version of this manuscript as a preprint, you may use preprint as the journal and change 'submit' to 'accept'. The document class line would be, e.g., \documentclass[preprints,article,accept,moreauthors,pdftex]{mdpi}. This is especially recommended for submission to arXiv, where line numbers should be removed before posting. For preprints.org, the editorial staff will make this change immediately prior to posting.
\setitemize{parsep=6pt,itemsep=0pt,leftmargin=*,labelsep=5.5mm}
\setenumerate{parsep=6pt,itemsep=0pt,leftmargin=*,labelsep=5.5mm}
\setlist[description]{itemsep=0mm}
%--------------------
% Class Options:
%--------------------
%----------
% journal
%----------
% Choose between the following MDPI journals:
% acoustics, actuators, addictions, admsci, aerospace, agriculture, agriengineering, agronomy, ai, algorithms, allergies, analytica, animals, antibiotics, antibodies, antioxidants, applmech, applnano, applsci, arts, asc, asi, atmosphere, atoms, automation, axioms, batteries, bdcc, behavsci , beverages, bioengineering, biology, biomedicines, biomimetics, biomolecules, biosensors, bloods, brainsci, breath, buildings, cancers, carbon , catalysts, cells, ceramics, challenges, chemengineering, chemistry, chemosensors, chemproc, children, civileng, cleantechnol, climate, clockssleep, cmd, coatings, colloids, computation, computers, condensedmatter, cosmetics, cryptography, crystals, cyber, dairy, data, dentistry, designs , diagnostics, diseases, diversity, drones, earth, econometrics, ecologies, economies, education, ejbc, ejihpe, electricity, electrochem, electronicmat, electronics, endocrines, energies, engproc, entropy, environments, environsciproc, epidemiologia, epigenomes, est, fermentation, fibers, fire, fishes, fluids, foods, forecasting, forests, fractalfract, fuels, futureinternet, futurephys, galaxies, games, gardens, gases, gastrointestdisord, gels, genealogy, genes, geohazards, geosciences, geriatrics, hazardousmatters, healthcare, hearts, heritage, highthroughput, horticulturae, humanities, hydrogen, hydrology, ijerph, ijfs, ijgi, ijms, ijtpp, informatics, information, infrastructures, inorganics, insects, instruments, inventions, iot, j, jcdd, jce, jcm, jcp, jcs, jdb, jfb, jfmk, jimaging, jintelligence, jlpea, jmmp, jmse, jne, jnt, jof, joitmc, journalmedia, jpm, jrfm, jsan, land, languages, laws, life, literature, livers, logistics, lubricants, machines, magnetochemistry, make, marinedrugs, materials, materproc, mathematics, mca, medicina, medicines, medsci, membranes, metabolites, metals, microarrays, micromachines, microorganisms, minerals, modelling, molbank, molecules, mps, mti, nanomaterials, ncrna, ijns, neurosci, neuroglia, nitrogen, notspecified, nutrients, obesities, oceans, ohbm, osteology, optics, organics, particles, pathogens, pharmaceuticals, pharmaceutics, pharmacy, philosophies, photonics, physics, plants, plasma, pollutants, polymers, polysaccharides, preprints , proceedings, processes, prosthesis, proteomes, psych, psychiatryint, publications, quantumrep, quaternary, qubs, reactions, recycling, religions, remotesensing, reprodmed, reports, resources, risks, robotics, safety, sci, scipharm, sensors, separations, sexes, signals, sinusitis, skins, smartcities, sna, societies, socsci, soilsystems, solids, sports, standards, stats, surfaces, surgeries, suschem, sustainability, world, symmetry, systems, technologies, telecom, test, tourismhosp, toxics, toxins, transplantology, tropicalmed, universe, urbansci, uro, vaccines, vehicles, vetsci, vibration, viruses, vision, water, wem, wevj, women

%---------
% article
%---------
% The default type of manuscript is "article", but can be replaced by: 
% abstract, addendum, article, benchmark, book, bookreview, briefreport, casereport, changes, comment, commentary, communication, conceptpaper, conferenceproceedings, correction, conferencereport, expressionofconcern, extendedabstract, meetingreport, creative, datadescriptor, discussion, editorial, essay, erratum, hypothesis, interestingimages, letter, meetingreport, newbookreceived, obituary, opinion, projectreport, reply, retraction, review, perspective, protocol, shortnote, supfile, technicalnote, viewpoint
% supfile = supplementary materials

%----------
% submit
%----------
% The class option "submit" will be changed to "accept" by the Editorial Office when the paper is accepted. This will only make changes to the frontpage (e.g., the logo of the journal will get visible), the headings, and the copyright information. Also, line numbering will be removed. Journal info and pagination for accepted papers will also be assigned by the Editorial Office.

%------------------
% moreauthors
%------------------
% If there is only one author the class option oneauthor should be used. Otherwise use the class option moreauthors.

%---------
% pdftex
%---------
% The option pdftex is for use with pdfLaTeX. If eps figures are used, remove the option pdftex and use LaTeX and dvi2pdf.

%=================================================================
\firstpage{1} 
\makeatletter 
\setcounter{page}{\@firstpage} 
\makeatother
\pubvolume{xx}
\issuenum{1}
\articlenumber{5}
\pubyear{2020}
\copyrightyear{2020}
%\externaleditor{Academic Editor: name}
\history{Received: 29 May 2020; Accepted: 4 July 2020; Published: date}
\updates{yes} % If there is an update available, un-comment this line

%% MDPI internal command: uncomment if new journal that already uses continuous page numbers 
%\continuouspages{yes}

%------------------------------------------------------------------
% The following line should be uncommented if the LaTeX file is uploaded to arXiv.org
%\pdfoutput=1

%=================================================================
% Add packages and commands here. The following packages are loaded in our class file: fontenc, inputenc, calc, indentfirst, fancyhdr, graphicx,epstopdf, lastpage, ifthen, lineno, float, amsmath, setspace, enumitem, mathpazo, booktabs, titlesec, etoolbox, tabto, xcolor, soul, multirow, microtype, tikz, totcount, amsthm, hyphenat, natbib, hyperref, footmisc, url, geometry, newfloat, caption

%=================================================================
%% Please use the following mathematics environments: Theorem, Lemma, Corollary, Proposition, Characterization, Property, Problem, Example, ExamplesandDefinitions, Hypothesis, Remark, Definition, Notation, Assumption
%% For proofs, please use the proof environment (the amsthm package is loaded by the MDPI class).

%=================================================================
% Full title of the paper (Capitalized)
\Title{%Attention AE/ME. The following layout issues have not been checked by the English Editing Department and must be carefully verified by the AE/Layout Department: All callout issues, bold usage of callouts, and references to callouts in the text. Correct callout usage in figures. Figure and Table layout issues. Footnote formatting and Glossaries have not been checked. En dash usage for negative values, en dash usage to indicate relationships, en dash usage to indicate bonds (especially in chemistry). The English Editing Department is not responsible for correct italic usage for genes, proteins and technical terminology. This responsibility belongs to the authors. The following are also not checked: spacing between numbers and units of measurement, ratios, en dashes for ranges, date and time formats, punctuation in equation lines, and less than/more than spacing (< >). Finally, capitalization and layout of titles/headings must be properly checked as well as ensuring 'Eq.' and 'Fig.' are properly spelled out, as these are layout issues.
	The Pitfalls of Heterosis Coefficients: \\ Supplementary Materials}

% Author Orchid ID: enter ID or remove command
%\newcommand{\orcidauthorA}{0000-0000-000-000X} % Add \orcidA{} behind the author's name
%\newcommand{\orcidauthorB}{0000-0000-000-000X} % Add \orcidB{} behind the author's name

% Author homepage: enter homapage URL or remove command
%\newcommand{\homepageauthorA}{https://www.mdpi.com/} % Add \homepageA{} behind the author's name
%\newcommand{\homepageauthorB}{https://www.mdpi.com/} % Add \homepageB{} behind the author's name

% Authors, for the paper (add full first names)
\Author{Dominique de Vienne * and Julie B. Fiévet}
%MDPI: Please carefully check the accuracy of names and affiliations. Changes will not be possible after proofreading. 
%MDPI: please confirm the affiliation.

% Authors, for metadata in PDF
\AuthorNames{Dominique de Vienne and Julie B. Fiévet}

% Affiliations / Addresses (Add [1] after \address if there is only one affiliation.)
\address[1]{%
GQE---Le Moulon, INRAE, Université Paris-Saclay, CNRS, AgroParisTech, 91190 Gif-sur-Yvette, France; julie.fievet@inrae.fr}


% Contact information of the corresponding author
\corres{\hangafter=1 \hangindent=1.05em \hspace{-0.82em}Correspondence: dominique.de-vienne@inrae.fr; Tel.: +33-1-69332360}

% Current address and/or shared authorship
%\firstnote{Current address: Affiliation 3} 
%\secondnote{These authors contributed equally to this work.}
% The commands \thirdnote{} till \eighthnote{} are available for further notes

%\simplesumm{} % Simple summary

%\conference{} % An extended version of a conference paper


% The fields PACS, MSC, and JEL may be left empty or commented out if not applicable
%\PACS{J0101}
%\MSC{}
%\JEL{}

%%%%%%%%%%%%%%%%%%%%%%%%%%%%%%%%%%%%%%%%%%
% Only for the journal Diversity
%\LSID{\url{http://}}

%%%%%%%%%%%%%%%%%%%%%%%%%%%%%%%%%%%%%%%%%%
% Only for the journal Applied Sciences:
%\featuredapplication{Authors are encouraged to provide a concise description of the specific application or a potential application of the work. This section is not mandatory.}
%%%%%%%%%%%%%%%%%%%%%%%%%%%%%%%%%%%%%%%%%%

%%%%%%%%%%%%%%%%%%%%%%%%%%%%%%%%%%%%%%%%%%
% Only for the journal Data:
%\dataset{DOI number or link to the deposited data set in cases where the data set is published or set to be published separately. If the data set is submitted and will be published as a supplement to this paper in the journal Data, this field will be filled by the editors of the journal. In this case, please make sure to submit the data set as a supplement when entering your manuscript into our manuscript editorial system.}

%\datasetlicense{license under which the data set is made available (CC0, CC-BY, CC-BY-SA, CC-BY-NC, etc.)}

%%%%%%%%%%%%%%%%%%%%%%%%%%%%%%%%%%%%%%%%%%
% Only for the journal Toxins
%\keycontribution{The breakthroughs or highlights of the manuscript. Authors can write one or two sentences to describe the most important part of the paper.}

%\setcounter{secnumdepth}{4}
%%%%%%%%%%%%%%%%%%%%%%%%%%%%%%%%%%%%%%%%%%
\begin{document}
%%%%%%%%%%%%%%%%%%%%%%%%%%%%%%%%%%%%%%%%%%


%\newpage
\paragraph*{Table S1}
\begin{singlespace}
\textbf{Heterosis coefficients expressed as functions of genetic effects}. Subscripts: same as in Table~1. $\mu$, mean of the multilocus homozygous genotypes; $\sum a$, sum of the additive effects; $\sum d$, sum of the dominance effects; $\sum e_{\mathrm{dom}}$, sum of the dominance-by-dominance epistatic effects; $\sum e_{\mathrm{add}}$, sum of the additive-by-additive epistatic effects; $\sum e_{\mathrm{add~even}}$, sum of the additive-by-additive epistatic effects involving an even number of genes; $\sum e_{\mathrm{add~odd}}$, sum of the additive-by-additive epistatic effects involving an odd number of genes (from [13]).
\end{singlespace} 
%\begin{center}
\begin{figure}[H]
\centering
\includegraphics[width=0.9\textwidth]{Table_Heterosis_Genetic_effects.pdf}
\label{Heterosis_Genetic_effects}
\end{figure}
%\end{center}

\paragraph*{Figure S1}
%\label{Fig. S1}
\begin{figure}[H]
\centering
\includegraphics[width=0.9\textwidth]{Relation_heterosis_cv-d_Bis}
%\label{Relation.t.heterosis}   
\end{figure}
\begin{singlespace}
\textbf{Influence of the scale of the parental values on $H_\mathrm{MP}$ and $H_\mathrm{BP}$ for different values of the potence ratio $H_\mathrm{PR}$.} (A) to (I) $H_\mathrm{PR}$~values from $-2$ to $2$. $z_\mathrm{m}= \frac{z_2-z_1}{z_1+z_2}$ and $z_\mathrm{b}=\frac{z_2-x_1}{z_2}$, with $z_1=1$ and $z_2$ varying from ~1 to 10 (see Equations~(1) and (2) in the text). Green line: relationship between $z_m$ and $H_\mathrm{MP}$. Orange line: relationship between $z_\mathrm{b}$ and $H_\mathrm{BP}$. Dotted line: $H_\mathrm{MP}$ or $H_\mathrm{BP} = 0$. The dark green points show that a given $H_\mathrm{MP}$ value ($\approx 0.4$) can be observed for very different $H_\mathrm{PR}$~values, and the same is true for $H_\mathrm{BP}$.
\end{singlespace}

\paragraph*{Figure S2}
%\label{Fig. S2}
\begin{figure}[H]
\centering
\includegraphics[width=0.9\textwidth]{Logistic_Bis}\\
\end{figure}
\begin{singlespace}
\textbf{Heterosis for population size (simulations).} Population sizes (dotted curves) follow over time a logistic function with $K=1$ and $a=100$ (see text). Parents~P1 and P2 and hybrid F1 have respectively growth rates $r = 0.8$, $r=1.2$ and $r=1$ (i.e., this parameter is considered to be additive). Solid curves: profiles of heterosis coefficients (right scale).
\end{singlespace}


\end{document}
